# Supplementary material for: Impact of Resistance Training on Body Composition and Physical Function in Individuals with Down Syndrome: A Meta-Analysis
Source: Diagnostics (Basel). 2024 Nov 21;14(23):2620. doi: 10.3390/diagnostics14232620 (PMC11640099; doi:10.3390/diagnostics14232620)
Supplement: Supplementary file 1 [file diagnostics-14-02620-s001.zip]

Archive with 1 entries (1 files):
- diagnostics-3265296-supplementary.pdf
